# Supplementary material for: A Novel Rabbit Anti-Myoglobin Monoclonal Antibody’s Potential Application in Rhabdomyolysis Associated Acute Kidney Injury
Source: Int J Mol Sci. 2023 Apr 25;24(9):7822. doi: 10.3390/ijms24097822 (PMC10177957; doi:10.3390/ijms24097822)
Supplement: Supplementary file 1 [file ijms-24-07822-s001.zip]

Archive with 1 entries (1 files):
- ijms-2303876-supplementary.pdf
